# Supplementary material for: The synthesis and application of (E)-N′-(benzo[d]dioxol-5-ylmethylene)-4-methyl-benzenesulfonohydrazide for the detection of carcinogenic lead
Source: RSC Adv. 2020 Feb 3;10(9):5316–27. doi: 10.1039/c9ra09080k (PMC9049008; doi:10.1039/c9ra09080k)
Supplement: RA-010-C9RA09080K-s002 [file RA-010-C9RA09080K-s002.cif]

# Electronic Supplementary Material (ESI) for RSC Advances.
# This journal is © The Royal Society of Chemistry 2020

####################################################################### 
# 
# This file contains crystal structure data downloaded from the 
# Cambridge Structural Database (CSD) hosted by the Cambridge 
# Crystallographic Data Centre (CCDC).
# 
# Full information about CCDC data access policies and citation 
# guidelines are available at http://www.ccdc.cam.ac.uk/access/V1 
# 
# Audit and citation data items may have been added by the CCDC. 
# Please retain this information to preserve the provenance of 
# this file and to allow appropriate attribution of the data. 
# 
#######################################################################

data_nadeem_17075
_database_code_depnum_ccdc_archive 'CCDC 1589736'
loop_
_audit_author_name
_audit_author_address
'Muhammad Nadeem Arshad' 'King Abdulaziz University'
_audit_update_record             
;
2017-12-07 deposited with the CCDC.	2019-12-27 downloaded from the CCDC.
;

_audit_creation_method           SHELXL-2016/6
_shelx_SHELXL_version_number     2016/6
_chemical_name_systematic        
; 
<i>N</i>'-[(<i>Z</i>)-1,3-benzodioxol-5-ylmethylidene]benzenesulfonohydrazide
;
_chemical_name_common            
;
<i>N</i>'-[(<i>Z</i>)-1,3-benzodioxol-5-ylmethylidene]benzenesulfonohydrazide
;
_chemical_melting_point          ?
_chemical_formula_moiety         'C14 H12 N2 O4 S'
_chemical_formula_sum            'C14 H12 N2 O4 S'
_chemical_formula_weight         304.32

loop_
_atom_type_symbol
_atom_type_description
_atom_type_scat_dispersion_real
_atom_type_scat_dispersion_imag
_atom_type_scat_source
C C 0.0033 0.0016 'International Tables Vol C Tables 4.2.6.8 and 6.1.1.4'
H H 0.0000 0.0000 'International Tables Vol C Tables 4.2.6.8 and 6.1.1.4'
N N 0.0061 0.0033 'International Tables Vol C Tables 4.2.6.8 and 6.1.1.4'
O O 0.0106 0.0060 'International Tables Vol C Tables 4.2.6.8 and 6.1.1.4'
S S 0.1246 0.1234 'International Tables Vol C Tables 4.2.6.8 and 6.1.1.4'

_space_group_crystal_system      monoclinic
_space_group_IT_number           14
_space_group_name_H-M_alt        'P 21/c'
_space_group_name_Hall           '-P 2ybc'

_shelx_space_group_comment       
;
The symmetry employed for this shelxl refinement is uniquely defined
by the following loop, which should always be used as a source of
symmetry information in preference to the above space-group names.
They are only intended as comments.
;

loop_
_space_group_symop_operation_xyz
'x, y, z'
'-x, y+1/2, -z+1/2'
'-x, -y, -z'
'x, -y-1/2, z-1/2'

_cell_length_a                   10.3559(8)
_cell_length_b                   12.2616(9)
_cell_length_c                   10.7523(8)
_cell_angle_alpha                90
_cell_angle_beta                 91.528(7)
_cell_angle_gamma                90
_cell_volume                     1364.84(18)
_cell_formula_units_Z            4
_cell_measurement_temperature    296(2)
_cell_measurement_reflns_used    2220
_cell_measurement_theta_min      3.2221
_cell_measurement_theta_max      29.0862

_exptl_crystal_description       block
_exptl_crystal_colour            colorless
_exptl_crystal_size_max          0.48
_exptl_crystal_size_mid          0.29
_exptl_crystal_size_min          0.20
_exptl_crystal_density_meas      ?
_exptl_crystal_density_diffrn    1.481
_exptl_crystal_density_method    'not measured'
_exptl_crystal_F_000             632
_exptl_absorpt_coefficient_mu    0.255
_exptl_absorpt_correction_T_min  0.45518
_exptl_absorpt_correction_T_max  1.00000
_exptl_absorpt_correction_type   multi-scan
_exptl_absorpt_process_details   
; 
CrysAlisPro, Agilent Technologies,
Version 1.171.36.20 (release 27-06-2012 CrysAlis171 .NET)
(compiled Jul 11 2012,15:38:31)
Empirical absorption correction using spherical harmonics,
 implemented in SCALE3 ABSPACK scaling algorithm.
;
_exptl_special_details           ?
_diffrn_ambient_temperature      296(2)
_diffrn_radiation_wavelength     0.71073
_diffrn_radiation_type           MoK\a
_diffrn_radiation_source         'fine-focus sealed tube'
_diffrn_radiation_monochromator  graphite
_diffrn_measurement_device_type  'SuperNova, Dual, Cu at zero, Atlas, CCD'
_diffrn_measurement_method       '\w scans'
_diffrn_detector_area_resol_mean ?
_diffrn_standards_number         0
_diffrn_standards_interval_count .
_diffrn_standards_interval_time  .
_diffrn_standards_decay_%        ?
_diffrn_reflns_number            6171
_diffrn_reflns_av_unetI/netI     0.0351
_diffrn_reflns_av_R_equivalents  0.0229
_diffrn_reflns_limit_h_min       -8
_diffrn_reflns_limit_h_max       14
_diffrn_reflns_limit_k_min       -15
_diffrn_reflns_limit_k_max       16
_diffrn_reflns_limit_l_min       -14
_diffrn_reflns_limit_l_max       14
_diffrn_reflns_theta_min         3.229
_diffrn_reflns_theta_max         29.150
_diffrn_reflns_theta_full        26.000
_diffrn_measured_fraction_theta_max 0.878
_diffrn_measured_fraction_theta_full 0.999
_diffrn_reflns_Laue_measured_fraction_max 0.878
_diffrn_reflns_Laue_measured_fraction_full 0.999
_diffrn_reflns_point_group_measured_fraction_max 0.878
_diffrn_reflns_point_group_measured_fraction_full 0.999
_reflns_number_total             3236
_reflns_number_gt                2524
_reflns_threshold_expression     'I > 2\s(I)'
_reflns_Friedel_coverage         0.000
_reflns_Friedel_fraction_max     .
_reflns_Friedel_fraction_full    .

_computing_data_collection       'CrysAlis PRO (Agilent, 2012)'
_computing_cell_refinement       'CrysAlis PRO (Agilent, 2012)'
_computing_data_reduction        'CrysAlis PRO (Agilent, 2012)'
_computing_structure_solution    'SHELXL-2016/6 (Sheldrick, 2016)'
_computing_structure_refinement  'SHELXL-2016/6 (Sheldrick, 2016)'
_computing_molecular_graphics    ?
_computing_publication_material  ?
_refine_special_details          ?
_refine_ls_structure_factor_coef Fsqd
_refine_ls_matrix_type           full
_refine_ls_weighting_scheme      calc
_refine_ls_weighting_details     
'w=1/[\s^2^(Fo^2^)+(0.0468P)^2^+0.3462P] where P=(Fo^2^+2Fc^2^)/3'
_atom_sites_solution_primary     ?
_atom_sites_solution_secondary   ?
_atom_sites_solution_hydrogens   mixed
_refine_ls_hydrogen_treatment    mixed
_refine_ls_extinction_method     none
_refine_ls_extinction_coef       .
_refine_ls_number_reflns         3236
_refine_ls_number_parameters     193
_refine_ls_number_restraints     0
_refine_ls_R_factor_all          0.0558
_refine_ls_R_factor_gt           0.0404
_refine_ls_wR_factor_ref         0.1100
_refine_ls_wR_factor_gt          0.0983
_refine_ls_goodness_of_fit_ref   1.021
_refine_ls_restrained_S_all      1.021
_refine_ls_shift/su_max          0.000
_refine_ls_shift/su_mean         0.000

loop_
_atom_site_label
_atom_site_type_symbol
_atom_site_fract_x
_atom_site_fract_y
_atom_site_fract_z
_atom_site_U_iso_or_equiv
_atom_site_adp_type
_atom_site_occupancy
_atom_site_site_symmetry_order
_atom_site_calc_flag
_atom_site_refinement_flags_posn
_atom_site_refinement_flags_adp
_atom_site_refinement_flags_occupancy
_atom_site_disorder_assembly
_atom_site_disorder_group
C1 C 0.48690(16) 0.42235(14) 0.23346(15) 0.0325(4) Uani 1 1 d . . . . .
C2 C 0.48119(18) 0.35614(15) 0.12949(17) 0.0394(4) Uani 1 1 d . . . . .
H2 H 0.533183 0.294495 0.124956 0.047 Uiso 1 1 calc R U . . .
C3 C 0.39708(19) 0.38290(16) 0.03237(17) 0.0456(5) Uani 1 1 d . . . . .
H3 H 0.391864 0.338651 -0.037838 0.055 Uiso 1 1 calc R U . . .
C4 C 0.32120(19) 0.47432(17) 0.03882(18) 0.0473(5) Uani 1 1 d . . . . .
H4 H 0.265844 0.492360 -0.027544 0.057 Uiso 1 1 calc R U . . .
C5 C 0.3266(2) 0.53962(16) 0.14330(19) 0.0470(5) Uani 1 1 d . . . . .
H5 H 0.274467 0.601198 0.147312 0.056 Uiso 1 1 calc R U . . .
C6 C 0.40891(19) 0.51402(15) 0.24165(17) 0.0409(4) Uani 1 1 d . . . . .
H6 H 0.412214 0.557494 0.312541 0.049 Uiso 1 1 calc R U . . .
C7 C 0.77792(17) 0.63976(16) 0.30520(17) 0.0394(4) Uani 1 1 d . . . . .
H7 H 0.742816 0.680489 0.368957 0.047 Uiso 1 1 calc R U . . .
C8 C 0.85930(16) 0.69417(15) 0.21542(17) 0.0370(4) Uani 1 1 d . . . . .
C9 C 0.93706(16) 0.63477(15) 0.13431(17) 0.0377(4) Uani 1 1 d . . . . .
H9 H 0.941496 0.559062 0.137341 0.045 Uiso 1 1 calc R U . . .
C10 C 1.00558(16) 0.69344(16) 0.05107(16) 0.0373(4) Uani 1 1 d . . . . .
C11 C 1.00070(18) 0.80643(16) 0.04510(17) 0.0402(4) Uani 1 1 d . . . . .
C12 C 0.9271(2) 0.86594(17) 0.1234(2) 0.0523(5) Uani 1 1 d . . . . .
H12 H 0.924285 0.941683 0.119733 0.063 Uiso 1 1 calc R U . . .
C13 C 0.8562(2) 0.80712(16) 0.20944(19) 0.0476(5) Uani 1 1 d . . . . .
H13 H 0.805126 0.845038 0.264630 0.057 Uiso 1 1 calc R U . . .
C14 C 1.1393(2) 0.74863(19) -0.0956(2) 0.0527(5) Uani 1 1 d . . . . .
H14A H 1.125729 0.744730 -0.185127 0.063 Uiso 1 1 calc R U . . .
H14B H 1.231549 0.752272 -0.077747 0.063 Uiso 1 1 calc R U . . .
N1 N 0.67686(14) 0.49725(13) 0.39434(14) 0.0389(4) Uani 1 1 d . . . . .
N2 N 0.75362(14) 0.53793(13) 0.29864(13) 0.0388(4) Uani 1 1 d . . . . .
O1 O 0.51710(13) 0.37092(10) 0.46788(11) 0.0440(3) Uani 1 1 d . . . . .
O2 O 0.67728(14) 0.30528(11) 0.31967(13) 0.0498(4) Uani 1 1 d . . . . .
O3 O 1.08616(14) 0.65498(12) -0.03838(13) 0.0535(4) Uani 1 1 d . . . . .
O4 O 1.07732(14) 0.84286(12) -0.04792(14) 0.0556(4) Uani 1 1 d . . . . .
S1 S 0.59233(4) 0.38875(3) 0.35914(4) 0.03518(14) Uani 1 1 d . . . . .
H1N H 0.6336(19) 0.5377(16) 0.4348(18) 0.042 Uiso 1 1 d . U . . .

loop_
_atom_site_aniso_label
_atom_site_aniso_U_11
_atom_site_aniso_U_22
_atom_site_aniso_U_33
_atom_site_aniso_U_23
_atom_site_aniso_U_13
_atom_site_aniso_U_12
C1 0.0373(9) 0.0283(8) 0.0321(8) 0.0020(7) 0.0056(7) -0.0017(7)
C2 0.0423(10) 0.0352(9) 0.0408(10) -0.0063(8) 0.0066(8) 0.0005(8)
C3 0.0542(11) 0.0470(11) 0.0358(10) -0.0079(9) 0.0017(9) -0.0095(10)
C4 0.0520(11) 0.0466(11) 0.0427(10) 0.0043(9) -0.0097(9) -0.0095(10)
C5 0.0510(11) 0.0331(9) 0.0563(12) 0.0032(9) -0.0068(10) 0.0029(9)
C6 0.0528(11) 0.0303(9) 0.0395(10) -0.0047(8) -0.0007(8) 0.0022(8)
C7 0.0360(9) 0.0421(10) 0.0400(10) -0.0021(8) 0.0020(8) 0.0009(8)
C8 0.0336(9) 0.0358(9) 0.0416(9) -0.0035(8) 0.0018(7) -0.0006(8)
C9 0.0358(9) 0.0330(9) 0.0444(10) -0.0034(8) 0.0002(8) 0.0013(8)
C10 0.0320(9) 0.0428(10) 0.0370(9) -0.0062(8) 0.0010(7) 0.0042(8)
C11 0.0391(9) 0.0406(10) 0.0410(10) 0.0055(8) 0.0025(8) -0.0026(8)
C12 0.0604(13) 0.0331(10) 0.0638(13) 0.0012(9) 0.0110(11) 0.0022(10)
C13 0.0507(11) 0.0387(10) 0.0539(12) -0.0057(9) 0.0124(9) 0.0046(9)
C14 0.0430(11) 0.0689(15) 0.0467(11) 0.0044(10) 0.0090(9) 0.0025(11)
N1 0.0399(9) 0.0414(9) 0.0357(8) -0.0007(7) 0.0062(7) -0.0008(7)
N2 0.0368(8) 0.0443(9) 0.0355(8) 0.0010(7) 0.0043(6) -0.0035(7)
O1 0.0595(8) 0.0387(7) 0.0345(7) 0.0078(6) 0.0131(6) -0.0017(6)
O2 0.0578(8) 0.0396(7) 0.0523(8) 0.0000(6) 0.0055(7) 0.0160(7)
O3 0.0567(8) 0.0543(9) 0.0505(8) -0.0009(7) 0.0189(7) 0.0101(7)
O4 0.0595(9) 0.0552(9) 0.0529(8) 0.0094(7) 0.0147(7) -0.0019(8)
S1 0.0440(3) 0.0299(2) 0.0319(2) 0.00304(18) 0.00579(18) 0.00326(19)

_geom_special_details            
;
 All esds (except the esd in the dihedral angle between two l.s. planes)
 are estimated using the full covariance matrix.  The cell esds are taken
 into account individually in the estimation of esds in distances, angles
 and torsion angles; correlations between esds in cell parameters are only
 used when they are defined by crystal symmetry.  An approximate (isotropic)
 treatment of cell esds is used for estimating esds involving l.s. planes.
;

loop_
_geom_bond_atom_site_label_1
_geom_bond_atom_site_label_2
_geom_bond_distance
_geom_bond_site_symmetry_2
_geom_bond_publ_flag
C1 C2 1.382(2) . ?
C1 C6 1.388(2) . ?
C1 S1 1.7633(17) . ?
C2 C3 1.381(3) . ?
C2 H2 0.9300 . ?
C3 C4 1.372(3) . ?
C3 H3 0.9300 . ?
C4 C5 1.379(3) . ?
C4 H4 0.9300 . ?
C5 C6 1.377(3) . ?
C5 H5 0.9300 . ?
C6 H6 0.9300 . ?
C7 N2 1.275(2) . ?
C7 C8 1.460(3) . ?
C7 H7 0.9300 . ?
C8 C13 1.387(3) . ?
C8 C9 1.406(2) . ?
C9 C10 1.362(3) . ?
C9 H9 0.9300 . ?
C10 O3 1.373(2) . ?
C10 C11 1.388(3) . ?
C11 C12 1.362(3) . ?
C11 O4 1.368(2) . ?
C12 C13 1.397(3) . ?
C12 H12 0.9300 . ?
C13 H13 0.9300 . ?
C14 O3 1.421(3) . ?
C14 O4 1.424(3) . ?
C14 H14A 0.9700 . ?
C14 H14B 0.9700 . ?
N1 N2 1.408(2) . ?
N1 S1 1.6316(16) . ?
N1 H1N 0.80(2) . ?
O1 S1 1.4389(13) . ?
O2 S1 1.4217(14) . ?

loop_
_geom_angle_atom_site_label_1
_geom_angle_atom_site_label_2
_geom_angle_atom_site_label_3
_geom_angle
_geom_angle_site_symmetry_1
_geom_angle_site_symmetry_3
_geom_angle_publ_flag
C2 C1 C6 120.98(16) . . ?
C2 C1 S1 119.67(14) . . ?
C6 C1 S1 119.34(13) . . ?
C3 C2 C1 118.98(18) . . ?
C3 C2 H2 120.5 . . ?
C1 C2 H2 120.5 . . ?
C4 C3 C2 120.42(18) . . ?
C4 C3 H3 119.8 . . ?
C2 C3 H3 119.8 . . ?
C3 C4 C5 120.30(18) . . ?
C3 C4 H4 119.8 . . ?
C5 C4 H4 119.8 . . ?
C6 C5 C4 120.28(19) . . ?
C6 C5 H5 119.9 . . ?
C4 C5 H5 119.9 . . ?
C5 C6 C1 119.03(17) . . ?
C5 C6 H6 120.5 . . ?
C1 C6 H6 120.5 . . ?
N2 C7 C8 121.84(17) . . ?
N2 C7 H7 119.1 . . ?
C8 C7 H7 119.1 . . ?
C13 C8 C9 120.10(18) . . ?
C13 C8 C7 118.30(17) . . ?
C9 C8 C7 121.58(17) . . ?
C10 C9 C8 116.80(17) . . ?
C10 C9 H9 121.6 . . ?
C8 C9 H9 121.6 . . ?
C9 C10 O3 127.99(18) . . ?
C9 C10 C11 122.58(17) . . ?
O3 C10 C11 109.42(17) . . ?
C12 C11 O4 128.44(19) . . ?
C12 C11 C10 121.77(18) . . ?
O4 C11 C10 109.79(17) . . ?
C11 C12 C13 116.44(19) . . ?
C11 C12 H12 121.8 . . ?
C13 C12 H12 121.8 . . ?
C8 C13 C12 122.30(19) . . ?
C8 C13 H13 118.9 . . ?
C12 C13 H13 118.9 . . ?
O3 C14 O4 108.41(16) . . ?
O3 C14 H14A 110.0 . . ?
O4 C14 H14A 110.0 . . ?
O3 C14 H14B 110.0 . . ?
O4 C14 H14B 110.0 . . ?
H14A C14 H14B 108.4 . . ?
N2 N1 S1 115.41(12) . . ?
N2 N1 H1N 120.7(15) . . ?
S1 N1 H1N 109.0(15) . . ?
C7 N2 N1 114.88(16) . . ?
C10 O3 C14 106.00(16) . . ?
C11 O4 C14 105.93(16) . . ?
O2 S1 O1 119.07(8) . . ?
O2 S1 N1 108.90(9) . . ?
O1 S1 N1 103.54(8) . . ?
O2 S1 C1 108.35(8) . . ?
O1 S1 C1 108.70(8) . . ?
N1 S1 C1 107.74(8) . . ?

loop_
_geom_torsion_atom_site_label_1
_geom_torsion_atom_site_label_2
_geom_torsion_atom_site_label_3
_geom_torsion_atom_site_label_4
_geom_torsion
_geom_torsion_site_symmetry_1
_geom_torsion_site_symmetry_2
_geom_torsion_site_symmetry_3
_geom_torsion_site_symmetry_4
_geom_torsion_publ_flag
C6 C1 C2 C3 0.6(3) . . . . ?
S1 C1 C2 C3 179.30(14) . . . . ?
C1 C2 C3 C4 0.5(3) . . . . ?
C2 C3 C4 C5 -1.0(3) . . . . ?
C3 C4 C5 C6 0.5(3) . . . . ?
C4 C5 C6 C1 0.6(3) . . . . ?
C2 C1 C6 C5 -1.1(3) . . . . ?
S1 C1 C6 C5 -179.85(15) . . . . ?
N2 C7 C8 C13 164.51(18) . . . . ?
N2 C7 C8 C9 -14.0(3) . . . . ?
C13 C8 C9 C10 -0.8(2) . . . . ?
C7 C8 C9 C10 177.63(15) . . . . ?
C8 C9 C10 O3 -178.93(16) . . . . ?
C8 C9 C10 C11 0.2(3) . . . . ?
C9 C10 C11 C12 0.5(3) . . . . ?
O3 C10 C11 C12 179.71(17) . . . . ?
C9 C10 C11 O4 -179.11(15) . . . . ?
O3 C10 C11 O4 0.1(2) . . . . ?
O4 C11 C12 C13 179.07(18) . . . . ?
C10 C11 C12 C13 -0.4(3) . . . . ?
C9 C8 C13 C12 0.9(3) . . . . ?
C7 C8 C13 C12 -177.61(18) . . . . ?
C11 C12 C13 C8 -0.3(3) . . . . ?
C8 C7 N2 N1 178.14(14) . . . . ?
S1 N1 N2 C7 153.69(14) . . . . ?
C9 C10 O3 C14 -176.82(18) . . . . ?
C11 C10 O3 C14 4.0(2) . . . . ?
O4 C14 O3 C10 -6.6(2) . . . . ?
C12 C11 O4 C14 176.3(2) . . . . ?
C10 C11 O4 C14 -4.2(2) . . . . ?
O3 C14 O4 C11 6.6(2) . . . . ?
N2 N1 S1 O2 56.80(14) . . . . ?
N2 N1 S1 O1 -175.56(12) . . . . ?
N2 N1 S1 C1 -60.52(14) . . . . ?
C2 C1 S1 O2 11.90(17) . . . . ?
C6 C1 S1 O2 -169.35(14) . . . . ?
C2 C1 S1 O1 -118.85(15) . . . . ?
C6 C1 S1 O1 59.90(16) . . . . ?
C2 C1 S1 N1 129.57(15) . . . . ?
C6 C1 S1 N1 -51.68(16) . . . . ?

loop_
_geom_hbond_atom_site_label_D
_geom_hbond_atom_site_label_H
_geom_hbond_atom_site_label_A
_geom_hbond_distance_DH
_geom_hbond_distance_HA
_geom_hbond_distance_DA
_geom_hbond_angle_DHA
_geom_hbond_site_symmetry_A
C5 H5 O2 0.93 2.57 3.282(2) 133.2 2_655
N1 H1N O1 0.80(2) 2.21(2) 3.000(2) 168.8(19) 3_666

_refine_diff_density_max         0.279
_refine_diff_density_min         -0.392
_refine_diff_density_rms         0.045

_shelx_res_file                  
;
TITL
    shelx.res
    created by SHELXL-2016/6 at 12:39:57 on 07-Dec-2017
CELL  0.71073  10.3559  12.2616  10.7523   90.000   91.528   90.000
ZERR     4.00   0.0008   0.0009   0.0008    0.000    0.007    0.000
LATT   1
SYMM  - X, 1/2 + Y, 1/2 - Z
SFAC  C    H    N    O    S
UNIT  56 48 8 16 4
MERG   2
mpla C1 C2 C3 C4 C5 C6
MPLA C8 C9 C10 C11 C12 C13 O3 O4 C14
MPLA C8 C9 C10 C11 C12 C13
MPLA C10 C11 O4 C14 O3
EQIV $1 1-x, 1/2+y, 1/2-z
HTAB C5 O2_$1
EQIV $2 -x+1, -y+1, -z+1
HTAB N1 O1_$2
FMAP   2
PLAN   20
SIZE     0.200   0.290  0.48
ACTA    52.00
HTAB    2.00000
BOND   $H
CONF
L.S.  20
TEMP    23.00
WGHT    0.046800    0.346200
FVAR       3.88029
C1    1    0.486899    0.422352    0.233465    11.00000    0.03735    0.02830 =
         0.03213    0.00198    0.00563   -0.00165
C2    1    0.481194    0.356136    0.129490    11.00000    0.04232    0.03521 =
         0.04084   -0.00631    0.00657    0.00052
AFIX  43
H2    2    0.533183    0.294495    0.124956    11.00000   -1.20000
AFIX   0
C3    1    0.397080    0.382897    0.032367    11.00000    0.05415    0.04696 =
         0.03580   -0.00789    0.00166   -0.00950
AFIX  43
H3    2    0.391864    0.338651   -0.037838    11.00000   -1.20000
AFIX   0
C4    1    0.321197    0.474322    0.038822    11.00000    0.05201    0.04657 =
         0.04271    0.00433   -0.00967   -0.00949
AFIX  43
H4    2    0.265844    0.492360   -0.027544    11.00000   -1.20000
AFIX   0
C5    1    0.326622    0.539621    0.143301    11.00000    0.05104    0.03308 =
         0.05635    0.00323   -0.00684    0.00286
AFIX  43
H5    2    0.274467    0.601198    0.147312    11.00000   -1.20000
AFIX   0
C6    1    0.408913    0.514019    0.241653    11.00000    0.05285    0.03033 =
         0.03948   -0.00471   -0.00067    0.00219
AFIX  43
H6    2    0.412214    0.557494    0.312541    11.00000   -1.20000
AFIX   0
C7    1    0.777924    0.639760    0.305196    11.00000    0.03603    0.04207 =
         0.04003   -0.00211    0.00201    0.00093
AFIX  43
H7    2    0.742816    0.680489    0.368957    11.00000   -1.20000
AFIX   0
C8    1    0.859303    0.694173    0.215422    11.00000    0.03364    0.03582 =
         0.04162   -0.00352    0.00176   -0.00057
C9    1    0.937057    0.634773    0.134311    11.00000    0.03576    0.03299 =
         0.04440   -0.00344    0.00022    0.00134
AFIX  43
H9    2    0.941496    0.559062    0.137341    11.00000   -1.20000
AFIX   0
C10   1    1.005584    0.693443    0.051066    11.00000    0.03199    0.04277 =
         0.03705   -0.00623    0.00105    0.00421
C11   1    1.000703    0.806434    0.045103    11.00000    0.03906    0.04058 =
         0.04101    0.00547    0.00251   -0.00256
C12   1    0.927144    0.865940    0.123375    11.00000    0.06041    0.03312 =
         0.06384    0.00124    0.01100    0.00222
AFIX  43
H12   2    0.924285    0.941683    0.119733    11.00000   -1.20000
AFIX   0
C13   1    0.856203    0.807117    0.209437    11.00000    0.05073    0.03870 =
         0.05386   -0.00574    0.01238    0.00456
AFIX  43
H13   2    0.805126    0.845038    0.264630    11.00000   -1.20000
AFIX   0
C14   1    1.139347    0.748627   -0.095633    11.00000    0.04302    0.06886 =
         0.04665    0.00443    0.00905    0.00253
AFIX  23
H14A  2    1.125729    0.744730   -0.185127    11.00000   -1.20000
H14B  2    1.231549    0.752272   -0.077747    11.00000   -1.20000
AFIX   0
N1    3    0.676863    0.497252    0.394343    11.00000    0.03990    0.04144 =
         0.03572   -0.00069    0.00618   -0.00080
N2    3    0.753617    0.537926    0.298641    11.00000    0.03676    0.04435 =
         0.03548    0.00104    0.00427   -0.00346
O1    4    0.517100    0.370917    0.467878    11.00000    0.05954    0.03866 =
         0.03447    0.00778    0.01312   -0.00165
O2    4    0.677276    0.305284    0.319671    11.00000    0.05777    0.03957 =
         0.05229    0.00002    0.00550    0.01597
O3    4    1.086158    0.654985   -0.038375    11.00000    0.05668    0.05430 =
         0.05054   -0.00086    0.01886    0.01009
O4    4    1.077319    0.842862   -0.047923    11.00000    0.05952    0.05519 =
         0.05293    0.00944    0.01473   -0.00192
S1    5    0.592335    0.388747    0.359141    11.00000    0.04397    0.02989 =
         0.03192    0.00304    0.00579    0.00326
H1N   2    0.633607    0.537694    0.434825    11.00000   -1.20000
HKLF    4


REM
REM R1 =  0.0404 for    2524 Fo > 4sig(Fo)  and  0.0558 for all    3236 data
REM    193 parameters refined using      0 restraints

END

WGHT      0.0467      0.3461

REM Instructions for potential hydrogen bonds
EQIV $3 x, -y+1/2, z-1/2
HTAB C2 O1_$3
HTAB C6 O1_$2
EQIV $4 -x+2, -y+1, -z
HTAB C14 O2_$4
HTAB N1 O1_$2

REM Highest difference peak  0.279,  deepest hole -0.392,  1-sigma level  0.045
Q1    1   0.5306  0.4173  0.2894  11.00000  0.05    0.28
Q2    1   0.5281  0.3625  0.3967  11.00000  0.05    0.24
Q3    1   0.4384  0.4536  0.2433  11.00000  0.05    0.22
Q4    1   1.0269  0.7539  0.0682  11.00000  0.05    0.18
Q5    1   0.8209  0.5787  0.3461  11.00000  0.05    0.17
Q6    1   0.4238  0.3789  0.4541  11.00000  0.05    0.17
Q7    1   0.4986  0.4023  0.1761  11.00000  0.05    0.16
Q8    1   0.9569  0.7472  0.0275  11.00000  0.05    0.16
Q9    1   0.8948  0.6733  0.1761  11.00000  0.05    0.16
Q10   1   0.3405  0.4223  0.0412  11.00000  0.05    0.16
Q11   1   0.9889  0.8394  0.1132  11.00000  0.05    0.15
Q12   1   0.8216  0.6589  0.2514  11.00000  0.05    0.15
Q13   1   1.1408  0.8934 -0.1133  11.00000  0.05    0.15
Q14   1   0.5145  0.3361  0.1222  11.00000  0.05    0.14
Q15   1   0.7220  0.2989  0.3401  11.00000  0.05    0.14
Q16   1   0.4093  0.3610  0.0994  11.00000  0.05    0.14
Q17   1   0.3293  0.5037  0.1984  11.00000  0.05    0.14
Q18   1   0.6050  0.2933  0.3566  11.00000  0.05    0.14
Q19   1   0.8280  0.5541  0.2706  11.00000  0.05    0.14
Q20   1   0.4067  0.5130  0.2727  11.00000  0.05    0.14
;
_shelx_res_checksum              79574
####################################################################### 
# 
# This file contains crystal structure data downloaded from the 
# Cambridge Structural Database (CSD) hosted by the Cambridge 
# Crystallographic Data Centre (CCDC).
# 
# Full information about CCDC data access policies and citation 
# guidelines are available at http://www.ccdc.cam.ac.uk/access/V1 
# 
# Audit and citation data items may have been added by the CCDC. 
# Please retain this information to preserve the provenance of 
# this file and to allow appropriate attribution of the data. 
# 
#######################################################################

data_nadeem_17073
_database_code_depnum_ccdc_archive 'CCDC 1589737'
loop_
_audit_author_name
_audit_author_address
'Muhammad Nadeem Arshad' 'King Abdulaziz University'
_audit_update_record             
;
2017-12-07 deposited with the CCDC.	2019-12-27 downloaded from the CCDC.
;
_audit_creation_date             2017-12-06
_audit_creation_method           
;
  Olex2 1.2-ac2
  (compiled 2012.03.27 svn.r2268, GUI svn.r4156)
;
_chemical_name_common            
;
<i>N</i>'-[(<i>Z</i>)-1,3-benzodioxol-5-ylmethylidene]-4-methyl
benzenesulfonohydrazide
;
_chemical_name_systematic        
;
<i>N</i>'-[(<i>Z</i>)-1,3-benzodioxol-5-ylmethylidene]-4-methyl
benzenesulfonohydrazide
;
_chemical_formula_moiety         'C15 H14 N2 O4 S'
_chemical_formula_sum            'C15 H14 N2 O4 S'
_chemical_formula_weight         318.34
_chemical_absolute_configuration ?
_chemical_melting_point          ?
loop_
_atom_type_symbol
_atom_type_description
_atom_type_scat_dispersion_real
_atom_type_scat_dispersion_imag
_atom_type_scat_source
C C 0.0033 0.0016 'International Tables Vol C Tables 4.2.6.8 and 6.1.1.4'
H H 0.0000 0.0000 'International Tables Vol C Tables 4.2.6.8 and 6.1.1.4'
Br Br -0.2901 2.4595 'International Tables Vol C Tables 4.2.6.8 and 6.1.1.4'
N N 0.0061 0.0033 'International Tables Vol C Tables 4.2.6.8 and 6.1.1.4'
O O 0.0106 0.0060 'International Tables Vol C Tables 4.2.6.8 and 6.1.1.4'
S S 0.1246 0.1234 'International Tables Vol C Tables 4.2.6.8 and 6.1.1.4'

_space_group_crystal_system      hexagonal
_space_group_IT_number           170
_space_group_name_H-M_alt        'P 65'
_space_group_name_Hall           'P 65'
loop_
_space_group_symop_operation_xyz
'x, y, z'
'x-y, x, z+5/6'
'-y, x-y, z+2/3'
'-x, -y, z+1/2'
'-x+y, -x, z+1/3'
'y, -x+y, z+1/6'

_cell_length_a                   11.4162(4)
_cell_length_b                   11.4162(4)
_cell_length_c                   20.9435(7)
_cell_angle_alpha                90
_cell_angle_beta                 90
_cell_angle_gamma                120
_cell_volume                     2363.87(18)
_cell_formula_units_Z            6
_cell_measurement_reflns_used    7449
_cell_measurement_temperature    296(2)
_cell_measurement_theta_max      29.1205
_cell_measurement_theta_min      2.8277
_exptl_absorpt_coefficient_mu    0.224
_exptl_absorpt_correction_T_max  1.00000
_exptl_absorpt_correction_T_min  0.73260
_exptl_absorpt_correction_type   multi-scan
_exptl_absorpt_process_details   
;
CrysAlisPro, Agilent Technologies,
Version 1.171.36.20 (release 27-06-2012 CrysAlis171 .NET)
(compiled Jul 11 2012,15:38:31)
Empirical absorption correction using spherical harmonics,
 implemented in SCALE3 ABSPACK scaling algorithm.
;
_exptl_crystal_colour            colorless
_exptl_crystal_density_diffrn    1.342
_exptl_crystal_density_meas      ?
_exptl_crystal_density_method    'not measured'
_exptl_crystal_description       block
_exptl_crystal_F_000             996
_exptl_crystal_size_max          0.40
_exptl_crystal_size_mid          0.31
_exptl_crystal_size_min          0.24
_exptl_special_details           ?
_diffrn_reflns_av_R_equivalents  0.0378
_diffrn_reflns_av_unetI/netI     0.0971
_diffrn_reflns_Laue_measured_fraction_full 0.999
_diffrn_reflns_Laue_measured_fraction_max 0.860
_diffrn_reflns_limit_h_max       8
_diffrn_reflns_limit_h_min       -5
_diffrn_reflns_limit_k_max       11
_diffrn_reflns_limit_k_min       -10
_diffrn_reflns_limit_l_max       17
_diffrn_reflns_limit_l_min       -15
_diffrn_reflns_number            5104
_diffrn_reflns_point_group_measured_fraction_full 0.999
_diffrn_reflns_point_group_measured_fraction_max 0.860
_diffrn_reflns_theta_full        26.000
_diffrn_reflns_theta_max         29.071
_diffrn_reflns_theta_min         3.178
_diffrn_ambient_temperature      296(2)
_diffrn_detector_area_resol_mean ?
_diffrn_measured_fraction_theta_full 0.999
_diffrn_measured_fraction_theta_max 0.860
_diffrn_measurement_device_type  'SuperNova, Dual, Cu at zero, Atlas, CCD'
_diffrn_measurement_method       '\w scans'
_diffrn_radiation_monochromator  graphite
_diffrn_radiation_type           MoK\a
_diffrn_radiation_wavelength     0.71073
_diffrn_source                   'fine-focus sealed tube'
_diffrn_standards_decay_%        ?
_diffrn_standards_interval_count .
_diffrn_standards_interval_time  .
_diffrn_standards_number         0
_reflns_Friedel_coverage         0.000
_reflns_Friedel_fraction_full    .
_reflns_Friedel_fraction_max     .
_reflns_number_gt                1843
_reflns_number_total             3354
_reflns_threshold_expression     'I > 2\s(I)'
_computing_cell_refinement       'CrysAlis PRO (Agilent, 2012)'
_computing_data_collection       'CrysAlis PRO (Agilent, 2012)'
_computing_data_reduction        'CrysAlis PRO (Agilent, 2012)'
_computing_molecular_graphics    
;
O. V. Dolomanov, L. J. Bourhis, R. J. Gildea, J. A. K. Howard and H. Puschmann,
OLEX2: a complete structure solution, refinement and analysis program.
J. Appl. Cryst. (2009). 42, 339-341.
;
_computing_publication_material  
;
O. V. Dolomanov, L. J. Bourhis, R. J. Gildea, J. A. K. Howard and H. Puschmann,
OLEX2: a complete structure solution, refinement and analysis program.
J. Appl. Cryst. (2009). 42, 339-341.
;
_computing_structure_refinement  'SHELXL-2016/6 (Sheldrick, 2016)'
_computing_structure_solution    'SHELXL-2016/6 (Sheldrick, 2016)'
_refine_diff_density_max         0.275
_refine_diff_density_min         -0.159
_refine_diff_density_rms         0.035
_refine_ls_abs_structure_details 
;
 Refined as an inversion twin.
;
_refine_ls_abs_structure_Flack   0.07(12)
_refine_ls_goodness_of_fit_ref   1.011
_refine_ls_number_parameters     201
_refine_ls_number_reflns         3955
_refine_ls_number_restraints     1
_refine_ls_R_factor_all          0.0851
_refine_ls_R_factor_gt           0.0458
_refine_ls_restrained_S_all      1.011
_refine_ls_shift/su_max          0.000
_refine_ls_shift/su_mean         0.000
_refine_ls_wR_factor_gt          0.1219
_refine_ls_wR_factor_ref         0.1426
loop_
_atom_site_label
_atom_site_type_symbol
_atom_site_fract_x
_atom_site_fract_y
_atom_site_fract_z
_atom_site_U_iso_or_equiv
_atom_site_adp_type
_atom_site_occupancy
_atom_site_site_symmetry_order
_atom_site_calc_flag
_atom_site_refinement_flags_posn
_atom_site_refinement_flags_adp
_atom_site_refinement_flags_occupancy
_atom_site_disorder_assembly
_atom_site_disorder_group
C1 C -0.0989(4) 0.3209(4) 0.62694(19) 0.0664(9) Uani 1 1 d . . . . .
C2 C 0.0398(4) 0.3766(5) 0.6237(2) 0.0822(12) Uani 1 1 d . . . . .
H2 H 0.086595 0.364105 0.656904 0.099 Uiso 1 1 calc R U . . .
C3 C 0.1076(5) 0.4507(6) 0.5708(3) 0.0950(14) Uani 1 1 d . . . . .
H3 H 0.200870 0.487814 0.568324 0.114 Uiso 1 1 calc R U . . .
C4 C 0.0402(5) 0.4712(5) 0.5212(3) 0.0927(13) Uani 1 1 d . . . . .
C5 C -0.0983(5) 0.4126(5) 0.5252(2) 0.0901(13) Uani 1 1 d . . . . .
H5 H -0.145346 0.424837 0.492018 0.108 Uiso 1 1 calc R U . . .
C6 C -0.1680(5) 0.3367(5) 0.5769(2) 0.0794(12) Uani 1 1 d . . . . .
H6 H -0.261735 0.295914 0.578332 0.095 Uiso 1 1 calc R U . . .
C7 C -0.1140(4) -0.0523(4) 0.66694(19) 0.0689(9) Uani 1 1 d . . . . .
H7 H -0.202673 -0.122347 0.662334 0.083 Uiso 1 1 calc R U . . .
C8 C -0.0058(5) -0.0817(4) 0.65853(19) 0.0730(10) Uani 1 1 d . . . . .
C9 C 0.1273(5) 0.0197(5) 0.6618(2) 0.0863(13) Uani 1 1 d . . . . .
H9 H 0.151543 0.108362 0.671709 0.104 Uiso 1 1 calc R U . . .
C10 C 0.2226(5) -0.0180(7) 0.6495(3) 0.1058(17) Uani 1 1 d . . . . .
C11 C 0.1857(7) -0.1499(7) 0.6366(3) 0.1057(18) Uani 1 1 d . . . . .
C12 C 0.0599(7) -0.2486(7) 0.6336(3) 0.1075(18) Uani 1 1 d . . . . .
H12 H 0.037760 -0.336848 0.623961 0.129 Uiso 1 1 calc R U . . .
C13 C -0.0382(6) -0.2139(5) 0.6457(2) 0.0888(12) Uani 1 1 d . . . . .
H13 H -0.128719 -0.281314 0.645185 0.107 Uiso 1 1 calc R U . . .
C14 C 0.4083(8) -0.0244(10) 0.6246(5) 0.149(3) Uani 1 1 d . . . . .
H14A H 0.444742 0.001381 0.581830 0.179 Uiso 1 1 calc R U . . .
H14B H 0.480150 -0.015374 0.652551 0.179 Uiso 1 1 calc R U . . .
C15 C 0.1178(8) 0.5551(8) 0.4643(3) 0.139(3) Uani 1 1 d . . . . .
H15A H 0.170297 0.518766 0.446211 0.209 Uiso 1 1 calc R U . . .
H15B H 0.177049 0.646706 0.477554 0.209 Uiso 1 1 calc R U . . .
H15C H 0.055627 0.553068 0.432886 0.209 Uiso 1 1 calc R U . . .
N1 N -0.2116(3) 0.0736(3) 0.68594(17) 0.0707(8) Uani 1 1 d . . . . .
H1N H -0.291202 0.003416 0.685026 0.085 Uiso 1 1 calc R U . . .
N2 N -0.0933(3) 0.0656(3) 0.68041(15) 0.0675(8) Uani 1 1 d . . . . .
O1 O -0.3183(3) 0.2102(3) 0.69477(15) 0.0876(8) Uani 1 1 d . . . . .
O2 O -0.1003(4) 0.2843(3) 0.74842(14) 0.0847(9) Uani 1 1 d . . . . .
O3 O 0.3581(4) 0.0643(6) 0.6467(3) 0.155(2) Uani 1 1 d . . . . .
O4 O 0.3049(6) -0.1550(7) 0.6247(3) 0.154(2) Uani 1 1 d . . . . .
S1 S -0.18638(10) 0.22619(10) 0.69421(4) 0.0694(3) Uani 1 1 d . . . . .

loop_
_atom_site_aniso_label
_atom_site_aniso_U_11
_atom_site_aniso_U_22
_atom_site_aniso_U_33
_atom_site_aniso_U_23
_atom_site_aniso_U_13
_atom_site_aniso_U_12
C1 0.071(2) 0.062(2) 0.075(2) -0.0104(18) -0.0094(18) 0.0395(19)
C2 0.069(2) 0.092(3) 0.086(3) 0.001(2) -0.008(2) 0.040(2)
C3 0.070(3) 0.102(4) 0.115(4) 0.004(3) -0.001(3) 0.045(3)
C4 0.089(3) 0.092(3) 0.098(3) -0.004(3) 0.006(3) 0.045(3)
C5 0.099(3) 0.094(3) 0.077(3) 0.001(2) -0.016(3) 0.049(3)
C6 0.076(3) 0.089(3) 0.079(3) -0.006(2) -0.012(2) 0.046(2)
C7 0.081(3) 0.076(2) 0.059(2) -0.0086(17) -0.0074(17) 0.046(2)
C8 0.095(3) 0.086(3) 0.059(2) -0.0103(18) -0.0033(19) 0.061(3)
C9 0.089(3) 0.105(3) 0.089(3) -0.026(3) -0.009(2) 0.067(3)
C10 0.091(3) 0.133(5) 0.111(4) -0.040(3) -0.021(3) 0.069(3)
C11 0.129(5) 0.126(5) 0.106(4) -0.034(3) -0.021(3) 0.097(4)
C12 0.143(5) 0.108(4) 0.109(4) -0.025(3) -0.014(4) 0.092(4)
C13 0.113(3) 0.087(3) 0.087(3) -0.013(2) -0.005(3) 0.066(3)
C14 0.115(5) 0.201(9) 0.174(7) -0.068(7) -0.027(5) 0.112(6)
C15 0.148(6) 0.156(6) 0.108(5) 0.047(4) 0.032(4) 0.072(5)
N1 0.0692(18) 0.0693(19) 0.081(2) -0.0042(16) 0.0052(16) 0.0400(16)
N2 0.0745(19) 0.0728(19) 0.0642(19) -0.0061(14) -0.0023(14) 0.0435(16)
O1 0.0850(19) 0.100(2) 0.099(2) 0.0001(17) 0.0114(16) 0.0621(17)
O2 0.115(2) 0.091(2) 0.0673(16) -0.0181(14) -0.0153(15) 0.066(2)
O3 0.092(3) 0.165(4) 0.223(6) -0.082(4) -0.027(3) 0.075(3)
O4 0.127(4) 0.188(5) 0.202(5) -0.075(4) -0.029(3) 0.121(4)
S1 0.0779(6) 0.0754(6) 0.0683(6) -0.0104(5) -0.0039(5) 0.0484(5)

_geom_special_details            
;
 All esds (except the esd in the dihedral angle between two l.s. planes)
 are estimated using the full covariance matrix.  The cell esds are taken
 into account individually in the estimation of esds in distances, angles
 and torsion angles; correlations between esds in cell parameters are only
 used when they are defined by crystal symmetry.  An approximate (isotropic)
 treatment of cell esds is used for estimating esds involving l.s. planes.
;
loop_
_geom_bond_atom_site_label_1
_geom_bond_atom_site_label_2
_geom_bond_distance
_geom_bond_site_symmetry_2
_geom_bond_publ_flag
C1 C2 1.382(6) . ?
C1 C6 1.376(6) . ?
C1 S1 1.753(4) . ?
C2 H2 0.9300 . ?
C2 C3 1.374(7) . ?
C3 H3 0.9300 . ?
C3 C4 1.380(7) . ?
C4 C5 1.377(7) . ?
C4 C15 1.508(8) . ?
C5 H5 0.9300 . ?
C5 C6 1.367(7) . ?
C6 H6 0.9300 . ?
C7 H7 0.9300 . ?
C7 C8 1.443(6) . ?
C7 N2 1.276(5) . ?
C8 C9 1.376(7) . ?
C8 C13 1.389(6) . ?
C9 H9 0.9300 . ?
C9 C10 1.379(7) . ?
C10 C11 1.372(8) . ?
C10 O3 1.351(7) . ?
C11 C12 1.311(8) . ?
C11 O4 1.414(7) . ?
C12 H12 0.9300 . ?
C12 C13 1.385(7) . ?
C13 H13 0.9300 . ?
C14 H14A 0.9700 . ?
C14 H14B 0.9700 . ?
C14 O3 1.466(8) . ?
C14 O4 1.363(10) . ?
C15 H15A 0.9600 . ?
C15 H15B 0.9600 . ?
C15 H15C 0.9600 . ?
N1 H1N 0.8600 . ?
N1 N2 1.404(4) . ?
N1 S1 1.626(3) . ?
O1 S1 1.424(3) . ?
O2 S1 1.430(3) . ?

loop_
_geom_angle_atom_site_label_1
_geom_angle_atom_site_label_2
_geom_angle_atom_site_label_3
_geom_angle
_geom_angle_site_symmetry_1
_geom_angle_site_symmetry_3
_geom_angle_publ_flag
C2 C1 S1 119.4(3) . . ?
C6 C1 C2 120.2(4) . . ?
C6 C1 S1 120.4(3) . . ?
C1 C2 H2 120.5 . . ?
C3 C2 C1 119.0(4) . . ?
C3 C2 H2 120.5 . . ?
C2 C3 H3 119.3 . . ?
C2 C3 C4 121.4(5) . . ?
C4 C3 H3 119.3 . . ?
C3 C4 C15 120.1(5) . . ?
C5 C4 C3 118.3(5) . . ?
C5 C4 C15 121.6(5) . . ?
C4 C5 H5 119.4 . . ?
C6 C5 C4 121.2(4) . . ?
C6 C5 H5 119.4 . . ?
C1 C6 H6 120.1 . . ?
C5 C6 C1 119.8(5) . . ?
C5 C6 H6 120.1 . . ?
C8 C7 H7 118.5 . . ?
N2 C7 H7 118.5 . . ?
N2 C7 C8 122.9(4) . . ?
C9 C8 C7 120.8(4) . . ?
C9 C8 C13 120.4(4) . . ?
C13 C8 C7 118.9(4) . . ?
C8 C9 H9 122.0 . . ?
C8 C9 C10 116.1(5) . . ?
C10 C9 H9 122.0 . . ?
C11 C10 C9 121.4(5) . . ?
O3 C10 C9 126.8(6) . . ?
O3 C10 C11 111.8(5) . . ?
C10 C11 O4 107.8(6) . . ?
C12 C11 C10 123.8(5) . . ?
C12 C11 O4 128.3(5) . . ?
C11 C12 H12 121.9 . . ?
C11 C12 C13 116.1(5) . . ?
C13 C12 H12 121.9 . . ?
C8 C13 H13 118.9 . . ?
C12 C13 C8 122.1(6) . . ?
C12 C13 H13 118.9 . . ?
H14A C14 H14B 108.3 . . ?
O3 C14 H14A 109.8 . . ?
O3 C14 H14B 109.8 . . ?
O4 C14 H14A 109.8 . . ?
O4 C14 H14B 109.8 . . ?
O4 C14 O3 109.4(6) . . ?
C4 C15 H15A 109.5 . . ?
C4 C15 H15B 109.5 . . ?
C4 C15 H15C 109.5 . . ?
H15A C15 H15B 109.5 . . ?
H15A C15 H15C 109.5 . . ?
H15B C15 H15C 109.5 . . ?
N2 N1 H1N 122.7 . . ?
N2 N1 S1 114.7(3) . . ?
S1 N1 H1N 122.7 . . ?
C7 N2 N1 114.2(3) . . ?
C10 O3 C14 103.9(6) . . ?
C14 O4 C11 106.3(5) . . ?
N1 S1 C1 108.47(18) . . ?
O1 S1 C1 109.00(18) . . ?
O1 S1 N1 104.69(18) . . ?
O1 S1 O2 119.41(19) . . ?
O2 S1 C1 107.7(2) . . ?
O2 S1 N1 107.11(18) . . ?

loop_
_geom_hbond_atom_site_label_D
_geom_hbond_atom_site_label_H
_geom_hbond_atom_site_label_A
_geom_hbond_distance_DH
_geom_hbond_distance_HA
_geom_hbond_distance_DA
_geom_hbond_angle_DHA
_geom_hbond_site_symmetry_A
C14 H14B O1 0.97 2.60 3.273(9) 126.3 1_655

loop_
_geom_torsion_atom_site_label_1
_geom_torsion_atom_site_label_2
_geom_torsion_atom_site_label_3
_geom_torsion_atom_site_label_4
_geom_torsion
_geom_torsion_site_symmetry_1
_geom_torsion_site_symmetry_2
_geom_torsion_site_symmetry_3
_geom_torsion_site_symmetry_4
_geom_torsion_publ_flag
C1 C2 C3 C4 0.4(7) . . . . ?
C2 C1 C6 C5 -2.8(6) . . . . ?
C2 C1 S1 N1 -81.7(4) . . . . ?
C2 C1 S1 O1 164.9(3) . . . . ?
C2 C1 S1 O2 33.9(4) . . . . ?
C2 C3 C4 C5 -1.5(8) . . . . ?
C2 C3 C4 C15 178.9(6) . . . . ?
C3 C4 C5 C6 0.5(8) . . . . ?
C4 C5 C6 C1 1.7(7) . . . . ?
C6 C1 C2 C3 1.8(7) . . . . ?
C6 C1 S1 N1 96.5(3) . . . . ?
C6 C1 S1 O1 -16.9(4) . . . . ?
C6 C1 S1 O2 -147.9(3) . . . . ?
C7 C8 C9 C10 -176.4(4) . . . . ?
C7 C8 C13 C12 176.4(4) . . . . ?
C8 C7 N2 N1 179.3(3) . . . . ?
C8 C9 C10 C11 -1.8(8) . . . . ?
C8 C9 C10 O3 176.4(6) . . . . ?
C9 C8 C13 C12 -2.2(7) . . . . ?
C9 C10 C11 C12 1.4(10) . . . . ?
C9 C10 C11 O4 178.7(6) . . . . ?
C9 C10 O3 C14 -173.3(7) . . . . ?
C10 C11 C12 C13 -1.3(10) . . . . ?
C10 C11 O4 C14 -5.9(8) . . . . ?
C11 C10 O3 C14 5.1(8) . . . . ?
C11 C12 C13 C8 1.7(8) . . . . ?
C12 C11 O4 C14 171.2(7) . . . . ?
C13 C8 C9 C10 2.2(7) . . . . ?
C15 C4 C5 C6 -180.0(6) . . . . ?
N2 C7 C8 C9 -3.2(6) . . . . ?
N2 C7 C8 C13 178.2(4) . . . . ?
N2 N1 S1 C1 60.2(3) . . . . ?
N2 N1 S1 O1 176.5(3) . . . . ?
N2 N1 S1 O2 -55.8(3) . . . . ?
O3 C10 C11 C12 -177.1(7) . . . . ?
O3 C10 C11 O4 0.2(8) . . . . ?
O3 C14 O4 C11 9.1(9) . . . . ?
O4 C11 C12 C13 -178.0(6) . . . . ?
O4 C14 O3 C10 -8.9(9) . . . . ?
S1 C1 C2 C3 180.0(4) . . . . ?
S1 C1 C6 C5 179.0(4) . . . . ?
S1 N1 N2 C7 -172.7(3) . . . . ?
_shelx_res_checksum              88030
_shelx_res_file                  
;
TITL
    shelx.res
    created by SHELXL-2016/6 at 13:05:00 on 06-Dec-2017
CELL  0.71073  11.4162  11.4162  20.9435   90.000   90.000  120.000
ZERR     6.00   0.0004   0.0004   0.0007    0.000    0.000    0.000
LATT  -1
SYMM    X - Y,   X, 5/6 + Z
SYMM  - Y,   X - Y, 2/3 + Z
SYMM  - X, - Y, 1/2 + Z
SYMM  - X + Y, - X, 1/3 + Z
SYMM    Y, - X + Y, 1/6 + Z
SFAC  C    H    N    O    S
UNIT  90 84 12 24 6
MERG   2
TWIN
EQIV $1 x+1, y, z
HTAB C14 O1_$1
EQIV $2 x-y-1, x, z-1/6
HTAB N1 O2_$2
FMAP   2
PLAN   20
SIZE     0.240   0.310   0.440
ACTA    52.00
HTAB    2.00000
BOND   $H
CONF
L.S.  20
TEMP    23.00
WGHT    0.082300
BASF   0.07038
FVAR       4.20607
C1    1   -0.098932    0.320949    0.626939    11.00000    0.07107    0.06195 =
         0.07464   -0.01041   -0.00936    0.03952
C2    1    0.039798    0.376606    0.623726    11.00000    0.06868    0.09242 =
         0.08563    0.00092   -0.00815    0.04035
AFIX  43
H2    2    0.086595    0.364105    0.656904    11.00000   -1.20000
AFIX   0
C3    1    0.107595    0.450696    0.570788    11.00000    0.07033    0.10225 =
         0.11511    0.00420   -0.00051    0.04505
AFIX  43
H3    2    0.200870    0.487814    0.568324    11.00000   -1.20000
AFIX   0
C4    1    0.040188    0.471189    0.521198    11.00000    0.08854    0.09152 =
         0.09795   -0.00407    0.00582    0.04505
C5    1   -0.098326    0.412578    0.525169    11.00000    0.09881    0.09434 =
         0.07750    0.00068   -0.01604    0.04855
AFIX  43
H5    2   -0.145346    0.424837    0.492018    11.00000   -1.20000
AFIX   0
C6    1   -0.167978    0.336724    0.576929    11.00000    0.07599    0.08943 =
         0.07884   -0.00608   -0.01206    0.04594
AFIX  43
H6    2   -0.261735    0.295914    0.578332    11.00000   -1.20000
AFIX   0
C7    1   -0.113952   -0.052271    0.666939    11.00000    0.08051    0.07599 =
         0.05938   -0.00862   -0.00744    0.04589
AFIX  43
H7    2   -0.202673   -0.122347    0.662334    11.00000   -1.20000
AFIX   0
C8    1   -0.005800   -0.081704    0.658525    11.00000    0.09520    0.08567 =
         0.05883   -0.01027   -0.00326    0.06072
C9    1    0.127280    0.019659    0.661786    11.00000    0.08864    0.10528 =
         0.08917   -0.02580   -0.00879    0.06653
AFIX  43
H9    2    0.151543    0.108362    0.671709    11.00000   -1.20000
AFIX   0
C10   1    0.222554   -0.017988    0.649478    11.00000    0.09081    0.13259 =
         0.11138   -0.03955   -0.02133    0.06899
C11   1    0.185668   -0.149867    0.636581    11.00000    0.12879    0.12628 =
         0.10649   -0.03398   -0.02076    0.09709
C12   1    0.059872   -0.248617    0.633613    11.00000    0.14321    0.10843 =
         0.10940   -0.02486   -0.01355    0.09172
AFIX  43
H12   2    0.037760   -0.336848    0.623961    11.00000   -1.20000
AFIX   0
C13   1   -0.038208   -0.213894    0.645690    11.00000    0.11317    0.08734 =
         0.08726   -0.01284   -0.00541    0.06623
AFIX  43
H13   2   -0.128719   -0.281314    0.645185    11.00000   -1.20000
AFIX   0
C14   1    0.408300   -0.024378    0.624635    11.00000    0.11480    0.20101 =
         0.17448   -0.06754   -0.02680    0.11197
AFIX  23
H14A  2    0.444742    0.001381    0.581830    11.00000   -1.20000
H14B  2    0.480150   -0.015374    0.652551    11.00000   -1.20000
AFIX   0
C15   1    0.117846    0.555051    0.464292    11.00000    0.14812    0.15558 =
         0.10786    0.04686    0.03159    0.07155
AFIX 137
H15A  2    0.170297    0.518766    0.446211    11.00000   -1.50000
H15B  2    0.177049    0.646706    0.477554    11.00000   -1.50000
H15C  2    0.055627    0.553068    0.432886    11.00000   -1.50000
AFIX   0
N1    3   -0.211650    0.073617    0.685939    11.00000    0.06922    0.06928 =
         0.08083   -0.00423    0.00517    0.03999
AFIX  43
H1N   2   -0.291202    0.003416    0.685026    11.00000   -1.20000
AFIX   0
N2    3   -0.093299    0.065581    0.680411    11.00000    0.07453    0.07277 =
         0.06424   -0.00606   -0.00231    0.04351
O1    4   -0.318344    0.210159    0.694767    11.00000    0.08497    0.10008 =
         0.09872    0.00013    0.01137    0.06210
O2    4   -0.100262    0.284308    0.748422    11.00000    0.11483    0.09122 =
         0.06727   -0.01807   -0.01533    0.06586
O3    4    0.358071    0.064306    0.646714    11.00000    0.09193    0.16536 =
         0.22334   -0.08164   -0.02656    0.07503
O4    4    0.304914   -0.155010    0.624741    11.00000    0.12702    0.18771 =
         0.20225   -0.07470   -0.02907    0.12054
S1    5   -0.186381    0.226191    0.694205    11.00000    0.07787    0.07540 =
         0.06834   -0.01037   -0.00393    0.04840
HKLF    4


REM
REM R1 =  0.0458 for    2504 Fo > 4sig(Fo)  and  0.0851 for all    3955 data
REM    201 parameters refined using      1 restraints

END

WGHT      0.0823      0.0000

REM Instructions for potential hydrogen bonds
HTAB C14 O1_$1
EQIV $3 x-y, x, z-1/6
HTAB N1 O2_$3

REM Highest difference peak  0.275,  deepest hole -0.159,  1-sigma level  0.035
Q1    1   0.1375 -0.2963  0.6213  11.00000  0.05    0.28
Q2    1  -0.2648  0.0224  0.6442  11.00000  0.05    0.18
Q3    1   0.2761 -0.2543  0.6119  11.00000  0.05    0.17
Q4    1   0.3625 -0.2775  0.6404  11.00000  0.05    0.13
Q5    1   0.3490  0.1750  0.5739  11.00000  0.05    0.12
Q6    1   0.2377  0.4847  0.5293  11.00000  0.05    0.12
Q7    1   0.2305  0.5366  0.5563  11.00000  0.05    0.11
Q8    1   0.2667 -0.0806  0.6567  11.00000  0.05    0.11
Q9    1   0.0570  0.2015  0.6895  11.00000  0.05    0.10
Q10   1   0.1159  0.4534  0.4493  11.00000  0.05    0.10
Q11   1  -0.0197  0.1358  0.6579  11.00000  0.05    0.10
Q12   1  -0.0210  0.0201  0.6662  11.00000  0.05    0.10
Q13   1   0.0408 -0.1571  0.6486  11.00000  0.05    0.10
Q14   1  -0.0535  0.2894  0.7256  11.00000  0.05    0.10
Q15   1   0.0698  0.4633  0.4209  11.00000  0.05    0.09
Q16   1   0.2182  0.0970  0.6677  11.00000  0.05    0.09
Q17   1  -0.0593  0.3592  0.7538  11.00000  0.05    0.09
Q18   1   0.1785  0.4391  0.4289  11.00000  0.05    0.09
Q19   1  -0.0399 -0.3800  0.5504  11.00000  0.05    0.09
Q20   1   0.0524  0.1499  0.7488  11.00000  0.05    0.09
;
_shelx_SHELXL_version_number     2016/6
_shelx_space_group_comment       
;
The symmetry employed for this shelxl refinement is uniquely defined
by the following loop, which should always be used as a source of
symmetry information in preference to the above space-group names.
They are only intended as comments.
;
